# Supplementary material for: Expression of trematode-induced zombie-ant behavior is strongly associated with temperature
Source: Behav Ecol. 2023 Aug 24;34(6):960–8. doi: 10.1093/beheco/arad064 (PMC10636736; doi:10.1093/beheco/arad064)
Supplement: arad064_suppl_Supplementary_Materials [file arad064_suppl_supplementary_materials.zip]

Archive with 18 entries (18 files):
- Metadata for GasqueFredensborg_2023_S3_Individually_marked_ants.xlsx
- Fig S1.tiff
- Fig S2_Slide1.TIF
- Fig S2_Slide2.TIF
- Fig S2_Slide3.TIF
- Fig S2_Slide4.TIF
- Fig S2_Slide5.TIF
- Fig S2_Slide6.TIF
- Fig S2_Slide7.TIF
- Fig S2_Slide8.TIF
- Fig S2_Slide9.TIF
- Fig S2_Slide10.TIF
- Fig S2_Slide11.TIF
- GasqueFredensborg_2023_S1_Abiotic_factors.xlsx
- GasqueFredensborg_2023_S2_All-day_attachment.xlsx
- GasqueFredensborg_2023_S3_Individually_marked_ants.xlsx
- Metadata for GasqueFredensborg 2023_S1_Abiotic_factors.xlsx
- Metadata for GasqueFredensborg 2023_S2, All-day_attachment.xlsx
