# Supplementary material for: Expression of trematode-induced zombie-ant behavior is strongly associated with temperature
Source: Behav Ecol. 2023 Aug 24;34(6):960–8. doi: 10.1093/beheco/arad064 (PMC10636736; doi:10.1093/beheco/arad064)
Supplement: arad064_suppl_Supplementary_Materials [file arad064_suppl_supplementary_materials.zip › Metadata for GasqueFredensborg_2023_S3_Individually_marked_ants.xlsx]

## Sheet: Sheet1
Data represents the individual marked Formica polyctena ants that expressed the "expression of infection", refound in the field (of 172 individually numbered ants were 126 ants refound).
Each row represents an individual ant with its identification code ('ant_ID') found per day (B for blue, R for red).
The 'minimum' and 'maximum' temperature measured that day is stated, and the difference between these two given as the 'temperature range', all in degrees celsius.
Number of changes in biting behavior' covers the number of changes from biting and non biting of each individual ant observed during that day.
Mean number of changes in biting behavior' covers the mean of the changes to and from biting for the ants at that day per site (site S: anthill 1-3, site H: anthill 4).
