# Supplementary material for: Expression of trematode-induced zombie-ant behavior is strongly associated with temperature
Source: Behav Ecol. 2023 Aug 24;34(6):960–8. doi: 10.1093/beheco/arad064 (PMC10636736; doi:10.1093/beheco/arad064)
Supplement: arad064_suppl_Supplementary_Materials [file arad064_suppl_supplementary_materials.zip › GasqueFredensborg_2023_S1_Abiotic_factors.xlsx]

## Sheet: Sheet1
Date	Anthill	Site	Infection	Time	Temperature	RH	Maximum	Proportion_of_infection	Sunrise	Sunset	Daylength	Time_since_sunrise	Time_of_day	Midday	Middayclock	Irradiation-proxy
2016-08-16	1	S	2	7.37	16	80.5	8	0.25	5.47	20.45	898	110	1	449	13.16	339
2016-08-16	1	S	3	8	16	80.5	8	0.375	5.47	20.45	898	133	1	449	13.16	316
2016-08-16	1	S	6	8.07	15.5	83.5	8	0.75	5.47	20.45	898	140	1	449	13.16	309
2016-08-16	1	S	1	8.26	15	89.5	8	0.125	5.47	20.45	898	159	1	449	13.16	290
2016-08-16	1	S	1	8.43	15	92	8	0.125	5.47	20.45	898	176	1	449	13.16	273
2016-08-16	1	S	3	9.08	17	88	8	0.375	5.47	20.45	898	201	1	449	13.16	248
2016-08-16	1	S	1	9.2	22	70.5	8	0.125	5.47	20.45	898	213	1	449	13.16	236
2016-08-16	1	S	1	9.3	23.5	63.5	8	0.125	5.47	20.45	898	223	1	449	13.16	226
2016-08-16	1	S	0	10.3	18	82	8	0	5.47	20.45	898	283	1	449	13.16	166
2016-08-16	1	S	0	11.08	23	67.5	8	0	5.47	20.45	898	321	2	449	13.16	128
2016-08-16	1	S	8	13	14.5	84.5	8	1	5.47	20.45	898	433	2	449	13.16	16
2016-08-16	1	S	5	13.24	14.5	86	8	0.625	5.47	20.45	898	457	2	449	13.16	8
2016-08-16	1	S	5	13.57	18	72	8	0.625	5.47	20.45	898	491	2	449	13.16	42
2016-08-16	1	S	5	14	18.5	67.5	8	0.625	5.47	20.45	898	494	2	449	13.16	45
2016-08-16	1	S	2	14.26	18.5	72	8	0.25	5.47	20.45	898	520	2	449	13.16	71
2016-08-16	1	S	2	14.34	19.5	72	8	0.25	5.47	20.45	898	528	2	449	13.16	79
2016-08-16	1	S	2	14.42	19.5	65.5	8	0.25	5.47	20.45	898	536	2	449	13.16	87
2016-08-16	1	S	2	14.5	18.5	69.5	8	0.25	5.47	20.45	898	544	2	449	13.16	95
2016-08-16	1	S	2	15.02	19	67	8	0.25	5.47	20.45	898	556	2	449	13.16	107
2016-08-16	1	S	4	15.18	18.5	68	8	0.5	5.47	20.45	898	572	2	449	13.16	123
2016-08-16	1	S	4	15.35	18	70.5	8	0.5	5.47	20.45	898	589	2	449	13.16	140
2016-08-16	1	S	4	15.4	17.5	70.5	8	0.5	5.47	20.45	898	594	2	449	13.16	145
2016-08-16	1	S	4	15.53	17.5	70.5	8	0.5	5.47	20.45	898	607	3	449	13.16	158
2016-08-16	1	S	6	16.16	16.5	73	8	0.75	5.47	20.45	898	630	3	449	13.16	181
2016-08-16	1	S	4	16.4	16.5	74.5	8	0.5	5.47	20.45	898	654	3	449	13.16	205
2016-08-16	1	S	5	16.46	16.5	75.5	8	0.625	5.47	20.45	898	660	3	449	13.16	211
2016-08-16	1	S	4	17.14	16	77.5	8	0.5	5.47	20.45	898	688	3	449	13.16	239
2016-08-16	1	S	4	17.36	15.5	80	8	0.5	5.47	20.45	898	706	3	449	13.16	257
2016-08-16	1	S	3	17.55	15.5	80.5	8	0.375	5.47	20.45	898	725	3	449	13.16	276
2016-08-16	1	S	3	18.1	15	82.5	8	0.375	5.47	20.45	898	740	3	449	13.16	291
2016-08-16	1	S	3	18.28	15	82.5	8	0.375	5.47	20.45	898	758	3	449	13.16	309
2016-08-16	2	S	1	13.24	15.75	78.25	2	0.5	5.47	20.45	898	457	2	449	13.16	8
2016-08-16	2	S	1	13.48	17	72.5	2	0.5	5.47	20.45	898	481	2	449	13.16	32
2016-08-16	2	S	1	14.04	20	62	2	0.5	5.47	20.45	898	497	2	449	13.16	48
2016-08-16	2	S	1	14.26	18.25	71.25	2	0.5	5.47	20.45	898	515	2	449	13.16	66
2016-08-16	2	S	1	14.42	18.5	66.25	2	0.5	5.47	20.45	898	531	2	449	13.16	82
2016-08-16	2	S	1	14.5	17.75	69	2	0.5	5.47	20.45	898	539	2	449	13.16	90
2016-08-16	2	S	1	15.02	18.5	67.75	2	0.5	5.47	20.45	898	551	2	449	13.16	102
2016-08-16	2	S	1	15.18	18.25	66.75	2	0.5	5.47	20.45	898	567	2	449	13.16	118
2016-08-16	2	S	1	15.36	17.75	69.75	2	0.5	5.47	20.45	898	585	2	449	13.16	136
2016-08-16	2	S	1	15.4	17.5	69.25	2	0.5	5.47	20.45	898	589	2	449	13.16	140
2016-08-16	2	S	1	15.53	17.25	69	2	0.5	5.47	20.45	898	602	3	449	13.16	153
2016-08-16	2	S	1	16.17	16.5	71.25	2	0.5	5.47	20.45	898	626	3	449	13.16	177
2016-08-16	2	S	0	16.46	16.25	74.5	2	0	5.47	20.45	898	655	3	449	13.16	206
2016-08-16	2	S	2	17.33	15.5	78	2	1	5.47	20.45	898	702	3	449	13.16	253
2016-08-16	2	S	2	17.55	15.25	79.75	2	1	5.47	20.45	898	724	3	449	13.16	275
2016-08-16	2	S	2	18.1	15	80.5	2	1	5.47	20.45	898	739	3	449	13.16	290
2016-08-16	2	S	2	18.17	15.5	76.25	2	1	5.47	20.45	898	746	3	449	13.16	297
2016-08-16	2	S	2	18.27	15.25	77.5	2	1	5.47	20.45	898	756	3	449	13.16	307
2016-08-16	3	S	3	13.3	17	70.5	4	0.75	5.47	20.45	898	463	2	449	13.16	14
2016-08-16	3	S	2	13.46	19.5	62.5	4	0.5	5.47	20.45	898	479	2	449	13.16	30
2016-08-16	3	S	2	14.06	21	57	4	0.5	5.47	20.45	898	499	2	449	13.16	50
2016-08-16	3	S	2	14.26	18	70.5	4	0.5	5.47	20.45	898	519	2	449	13.16	70
2016-08-16	3	S	2	14.46	17.5	69	4	0.5	5.47	20.45	898	539	2	449	13.16	90
2016-08-16	3	S	1	15.04	18	65.5	4	0.25	5.47	20.45	898	557	2	449	13.16	108
2016-08-16	3	S	4	15.18	18	65.5	4	1	5.47	20.45	898	571	2	449	13.16	122
2016-08-16	3	S	4	15.36	17.5	67.5	4	1	5.47	20.45	898	589	2	449	13.16	140
2016-08-16	3	S	2	15.55	17	67.5	4	0.5	5.47	20.45	898	608	3	449	13.16	159
2016-08-16	3	S	2	16.18	16.5	71.5	4	0.5	5.47	20.45	898	631	3	449	13.16	182
2016-08-16	3	S	2	16.52	16	75.5	4	0.5	5.47	20.45	898	675	3	449	13.16	226
2016-08-16	3	S	3	17.05	15.5	74.5	4	0.75	5.47	20.45	898	688	3	449	13.16	239
2016-08-16	3	S	3	17.1	16	75	4	0.75	5.47	20.45	898	693	3	449	13.16	244
2016-08-16	3	S	1	17.33	15.5	77	4	0.25	5.47	20.45	898	716	3	449	13.16	267
2016-08-16	3	S	1	17.58	15	78.5	4	0.25	5.47	20.45	898	741	3	449	13.16	292
2016-08-16	3	S	1	18.08	15	79.5	4	0.25	5.47	20.45	898	751	3	449	13.16	302
2016-08-16	4	H	1	9.4			1	1	5.47	20.45	898
2016-08-16	4	H	1	10.4			1	1	5.47	20.45	898
2016-08-16	4	H	1	11			1	1	5.47	20.45	898
2016-08-16	4	H	1	11.18			1	1	5.47	20.45	898
2016-08-16	4	H	1	11.3			1	1	5.47	20.45	898
2016-08-16	4	H	1	11.38			1	1	5.47	20.45	898
2016-08-16	4	H	1	11.4			1	1	5.47	20.45	898
2016-08-16	4	H	1	11.44			1	1	5.47	20.45	898
2016-08-16	4	H	1	11.5			1	1	5.47	20.45	898
2016-08-16	4	H	1	11.54			1	1	5.47	20.45	898
2016-08-16	4	H	1	11.58			1	1	5.47	20.45	898
2016-08-16	4	H	1	12.02			1	1	5.47	20.45	898
2016-08-16	4	H	1	12.06			1	1	5.47	20.45	898
2016-08-16	4	H	1	12.1			1	1	5.47	20.45	898
2016-08-16	4	H	1	12.17			1	1	5.47	20.45	898
2016-08-16	4	H	1	12.22			1	1	5.47	20.45	898
2016-08-16	4	H	1	12.27			1	1	5.47	20.45	898
2016-08-16	4	H	0	12.28			1	0	5.47	20.45	898
2016-08-16	4	H	1	12.34			1	1	5.47	20.45	898
2016-08-16	4	H	1	12.43			1	1	5.47	20.45	898
2016-08-16	4	H	1	12.58			1	1	5.47	20.45	898
2016-08-16	4	H	1	14.16			1	1	5.47	20.45	898
2016-08-16	4	H	1	14.22			1	1	5.47	20.45	898
2016-08-16	4	H	0	15.08			1	0	5.47	20.45	898
2016-08-19	1	S	7	7.4	12.5	88.5	11	0.636364	5.53	20.38	885	103	1	442.5	13.16	339.5
2016-08-19	1	S	8	8.19	13	94	11	0.727273	5.53	20.38	885	142	1	442.5	13.16	300.5
2016-08-19	1	S	7	9	15	93.5	11	0.636364	5.53	20.38	885	183	1	442.5	13.16	259.5
2016-08-19	1	S	7	9.12	16.5	87.5	11	0.636364	5.53	20.38	885	195	1	442.5	13.16	247.5
2016-08-19	1	S	8	9.35	19	79.5	11	0.727273	5.53	20.38	885	218	1	442.5	13.16	224.5
2016-08-19	1	S	9	9.42	17.5	85	11	0.818182	5.53	20.38	885	225	1	442.5	13.16	217.5
2016-08-19	1	S	7	9.59	18	79	11	0.636364	5.53	20.38	885	242	1	442.5	13.16	200.5
2016-08-19	1	S	7	10.08	17.5	83.5	11	0.636364	5.53	20.38	885	251	1	442.5	13.16	191.5
2016-08-19	1	S	7	10.11	17	84.5	11	0.636364	5.53	20.38	885	254	1	442.5	13.16	188.5
2016-08-19	1	S	6	10.2	17	87	11	0.545455	5.53	20.38	885	263	1	442.5	13.16	179.5
2016-08-19	1	S	3	10.43	21.5	66.5	11	0.272727	5.53	20.38	885	286	1	442.5	13.16	156.5
2016-08-19	1	S	2	10.54	29.5	50	11	0.181818	5.53	20.38	885	297	2	442.5	13.16	145.5
2016-08-19	1	S	2	11	31	46.5	11	0.181818	5.53	20.38	885	303	2	442.5	13.16	139.5
2016-08-19	1	S	1	11.16	27.5	46	11	0.0909091	5.53	20.38	885	319	2	442.5	13.16	123.5
2016-08-19	1	S	0	11.28	29	41.5	11	0	5.53	20.38	885	331	2	442.5	13.16	111.5
2016-08-19	1	S	3	13	19	68	11	0.272727	5.53	20.38	885	423	2	442.5	13.16	19.5
2016-08-19	1	S	3	13.05	22	61.5	11	0.272727	5.53	20.38	885	428	2	442.5	13.16	14.5
2016-08-19	1	S	4	13.36	24	56	11	0.363636	5.53	20.38	885	459	2	442.5	13.16	16.5
2016-08-19	1	S	2	13.48	26.5	51	11	0.181818	5.53	20.38	885	471	2	442.5	13.16	28.5
2016-08-19	1	S	5	14.02	23	55.5	11	0.454545	5.53	20.38	885	485	2	442.5	13.16	42.5
2016-08-19	1	S	4	14.04	23	59.5	11	0.363636	5.53	20.38	885	487	2	442.5	13.16	44.5
2016-08-19	1	S	4	14.28	22.5	61.5	11	0.363636	5.53	20.38	885	511	2	442.5	13.16	68.5
2016-08-19	1	S	5	14.54	18.5	80.5	11	0.454545	5.53	20.38	885	537	2	442.5	13.16	94.5
2016-08-19	1	S	7	15.07	18	80.5	11	0.636364	5.53	20.38	885	550	2	442.5	13.16	107.5
2016-08-19	1	S	9	15.22	17.5	80	11	0.818182	5.53	20.38	885	565	2	442.5	13.16	122.5
2016-08-19	1	S	9	15.5	16.5	87	11	0.818182	5.53	20.38	885	593	3	442.5	13.16	150.5
2016-08-19	1	S	8	16.04	16.5	87.5	11	0.727273	5.53	20.38	885	607	3	442.5	13.16	164.5
2016-08-19	1	S	9	16.29	16.5	88.5	11	0.818182	5.53	20.38	885	632	3	442.5	13.16	189.5
2016-08-19	1	S	11	16.55	17	87.5	11	1	5.53	20.38	885	658	3	442.5	13.16	215.5
2016-08-19	1	S	11	17.21	18	82.5	11	1	5.53	20.38	885	684	3	442.5	13.16	241.5
2016-08-19	1	S	10	17.5	17.5	87	11	0.909091	5.53	20.38	885	713	3	442.5	13.16	270.5
2016-08-19	2	S	3	7.4	12.5	91	3	1	5.53	20.38	885	107	1	442.5	13.16	335.5
2016-08-19	2	S	3	8.15	14.25	86.25	3	1	5.53	20.38	885	142	1	442.5	13.16	300.5
2016-08-19	2	S	3	9.12	19	75.5	3	1	5.53	20.38	885	199	1	442.5	13.16	243.5
2016-08-19	2	S	3	9.39	17.5	82.75	3	1	5.53	20.38	885	226	1	442.5	13.16	216.5
2016-08-19	2	S	3	10.04	17.5	80.5	3	1	5.53	20.38	885	251	1	442.5	13.16	191.5
2016-08-19	2	S	3	10.12	17	83	3	1	5.53	20.38	885	259	1	442.5	13.16	183.5
2016-08-19	2	S	3	10.23	17.5	81.25	3	1	5.53	20.38	885	270	1	442.5	13.16	172.5
2016-08-19	2	S	2	10.46	21	66.75	3	0.666667	5.53	20.38	885	293	1	442.5	13.16	149.5
2016-08-19	2	S	3	10.5	23.25	61.5	3	1	5.53	20.38	885	297	2	442.5	13.16	145.5
2016-08-19	2	S	3	11	27	53.5	3	1	5.53	20.38	885	307	2	442.5	13.16	135.5
2016-08-19	2	S	2	11.2	22.5	60.5	3	0.666667	5.53	20.38	885	327	2	442.5	13.16	115.5
2016-08-19	2	S	2	11.28	29	43.5	3	0.666667	5.53	20.38	885	335	2	442.5	13.16	107.5
2016-08-19	2	S	2	11.35	30	40	3	0.666667	5.53	20.38	885	342	2	442.5	13.16	100.5
2016-08-19	2	S	2	11.46	28.5	45.25	3	0.666667	5.53	20.38	885	353	2	442.5	13.16	89.5
2016-08-19	2	S	3	12.02	21.75	57.5	3	1	5.53	20.38	885	369	2	442.5	13.16	73.5
2016-08-19	2	S	3	12.1	23.25	57.75	3	1	5.53	20.38	885	377	2	442.5	13.16	65.5
2016-08-19	2	S	3	12.13	24.5	56.5	3	1	5.53	20.38	885	380	2	442.5	13.16	62.5
2016-08-19	2	S	3	12.22	21	62.75	3	1	5.53	20.38	885	389	2	442.5	13.16	53.5
2016-08-19	2	S	3	12.34	20.75	67.5	3	1	5.53	20.38	885	401	2	442.5	13.16	41.5
2016-08-19	2	S	2	12.57	19	75	3	0.666667	5.53	20.38	885	424	2	442.5	13.16	18.5
2016-08-19	2	S	1	13.03	21	69.25	3	0.333333	5.53	20.38	885	430	2	442.5	13.16	12.5
2016-08-19	2	S	0	13.39	26.5	50.25	3	0	5.53	20.38	885	466	2	442.5	13.16	23.5
2016-08-19	2	S	1	14.05	24	53.75	3	0.333333	5.53	20.38	885	492	2	442.5	13.16	49.5
2016-08-19	2	S	1	14.09	24.25	54.25	3	0.333333	5.53	20.38	885	496	2	442.5	13.16	53.5
2016-08-19	2	S	0	14.28	22.25	59.5	3	0	5.53	20.38	885	515	2	442.5	13.16	72.5
2016-08-19	2	S	0	14.54	18.25	78.25	3	0	5.53	20.38	885	541	2	442.5	13.16	98.5
2016-08-19	2	S	1	15.52	16.5	86.75	3	0.333333	5.53	20.38	885	599	3	442.5	13.16	156.5
2016-08-19	2	S	1	16.02	16.5	84.75	3	0.333333	5.53	20.38	885	609	3	442.5	13.16	166.5
2016-08-19	2	S	2	16.29	16.5	87.5	3	0.666667	5.53	20.38	885	636	3	442.5	13.16	193.5
2016-08-19	2	S	1	16.55	17	86.5	3	0.333333	5.53	20.38	885	661	3	442.5	13.16	218.5
2016-08-19	2	S	0	17.21	18	82.75	3	0	5.53	20.38	885	687	3	442.5	13.16	244.5
2016-08-19	3	S	4	7.52	18	68.5	5	0.8	5.53	20.38	885	119	1	442.5	13.16	323.5
2016-08-19	3	S	3	9.08	20.5	70.5	5	0.6	5.53	20.38	885	195	1	442.5	13.16	247.5
2016-08-19	3	S	3	9.39	17.5	81	5	0.6	5.53	20.38	885	226	1	442.5	13.16	216.5
2016-08-19	3	S	2	10.03	17.5	81.5	5	0.4	5.53	20.38	885	250	1	442.5	13.16	192.5
2016-08-19	3	S	1	10.13	17	81.5	5	0.2	5.53	20.38	885	260	1	442.5	13.16	182.5
2016-08-19	3	S	2	10.48	19.5	69.5	5	0.4	5.53	20.38	885	295	1	442.5	13.16	147.5
2016-08-19	3	S	2	11	23	60.5	5	0.4	5.53	20.38	885	307	2	442.5	13.16	135.5
2016-08-19	3	S	1	11.21	21.5	62.5	5	0.2	5.53	20.38	885	328	2	442.5	13.16	114.5
2016-08-19	3	S	1	11.3	31.5	38.5	5	0.2	5.53	20.38	885	337	2	442.5	13.16	105.5
2016-08-19	3	S	1	11.35	33	35	5	0.2	5.53	20.38	885	342	2	442.5	13.16	100.5
2016-08-19	3	S	0	11.46	36	32	5	0	5.53	20.38	885	353	2	442.5	13.16	89.5
2016-08-19	3	S	1	13	20.5	74	5	0.2	5.53	20.38	885	427	2	442.5	13.16	15.5
2016-08-19	3	S	2	13.4	29	41.5	5	0.4	5.53	20.38	885	467	2	442.5	13.16	24.5
2016-08-19	3	S	1	14.05	25	48	5	0.2	5.53	20.38	885	492	2	442.5	13.16	49.5
2016-08-19	3	S	1	14.3	21.5	59.5	5	0.2	5.53	20.38	885	517	2	442.5	13.16	74.5
2016-08-19	3	S	3	14.56	18	77	5	0.6	5.53	20.38	885	543	2	442.5	13.16	100.5
2016-08-19	3	S	5	15	18	79.5	5	1	5.53	20.38	885	547	2	442.5	13.16	104.5
2016-08-19	3	S	5	15.18	18	80	5	1	5.53	20.38	885	565	2	442.5	13.16	122.5
2016-08-19	3	S	5	15.55	16.5	84.5	5	1	5.53	20.38	885	602	3	442.5	13.16	159.5
2016-08-19	3	S	5	16.01	16.5	82.5	5	1	5.53	20.38	885	608	3	442.5	13.16	165.5
2016-08-19	3	S	3	16.3	16.5	87	5	0.6	5.53	20.38	885	637	3	442.5	13.16	194.5
2016-08-19	3	S	4	17	17	84.5	5	0.8	5.53	20.38	885	667	3	442.5	13.16	224.5
2016-08-19	3	S	5	17.24	18	82	5	1	5.53	20.38	885	691	3	442.5	13.16	248.5
2016-08-19	3	S	5	17.44	18	84	5	1	5.53	20.38	885	711	3	442.5	13.16	268.5
2016-08-19	4	H	7	6.26			7	1	5.53	20.38	885	33	1	442.5	13.16	409.5
2016-08-19	4	H	6	8.38			7	0.857143	5.53	20.38	885	195	1	442.5	13.16	247.5
2016-08-19	4	H	6	8.45			7	0.857143	5.53	20.38	885	202	1	442.5	13.16	240.5
2016-08-19	4	H	4	9.17			7	0.571429	5.53	20.38	885	234	1	442.5	13.16	208.5
2016-08-19	4	H	4	9.25			7	0.571429	5.53	20.38	885	242	1	442.5	13.16	200.5
2016-08-19	4	H	3	9.49			7	0.428571	5.53	20.38	885	266	1	442.5	13.16	176.5
2016-08-19	4	H	3	10.36			7	0.428571	5.53	20.38	885	313	2	442.5	13.16	129.5
2016-08-19	4	H	1	11.05			7	0.142857	5.53	20.38	885	342	2	442.5	13.16	100.5
2016-08-19	4	H	0	11.11			7	0	5.53	20.38	885	348	2	442.5	13.16	94.5
2016-08-19	4	H	2	13.2			7	0.285714	5.53	20.38	885	477	2	442.5	13.16	34.5
2016-08-19	4	H	2	13.27			7	0.285714	5.53	20.38	885	484	2	442.5	13.16	41.5
2016-08-19	4	H	3	14.19			7	0.428571	5.53	20.38	885	536	3	442.5	13.16	93.5
2016-08-19	4	H	3	14.45			7	0.428571	5.53	20.38	885	560	3	442.5	13.16	117.5
2016-08-19	4	H	4	15.38			7	0.571429	5.53	20.38	885	613	3	442.5	13.16	170.5
2016-08-19	4	H	4	15.43			7	0.571429	5.53	20.38	885	618	3	442.5	13.16	175.5
2016-08-19	4	H	4	16.38			7	0.571429	5.53	20.38	885	673	3	442.5	13.16	230.5
2016-08-19	4	H	4	17.31			7	0.571429	5.53	20.38	885	726	3	442.5	13.16	283.5
2016-08-19	4	H	4	17.37			7	0.571429	5.53	20.38	885	732	3	442.5	13.16	289.5
2016-09-07	1	S	16	6.55	17	80	16	1	6.3	19.5	800	25	1	400	13.1	375
2016-09-07	1	S	14	7.53	16.5	90	16	0.875	6.3	19.5	800	83	1	400	13.1	317
2016-09-07	1	S	15	8.48	16.5	89.5	16	0.9375	6.3	19.5	800	138	1	400	13.1	262
2016-09-07	1	S	16	9.08	17	89	16	1	6.3	19.5	800	158	1	400	13.1	242
2016-09-07	1	S	16	9.4	18	88.5	16	1	6.3	19.5	800	190	1	400	13.1	210
2016-09-07	1	S	16	10.01	18	87	16	1	6.3	19.5	800	211	1	400	13.1	189
2016-09-07	1	S	15	10.24	19.5	84	16	0.9375	6.3	19.5	800	234	1	400	13.1	166
2016-09-07	1	S	4	10.57	29.5	53.5	16	0.25	6.3	19.5	800	267	1	400	13.1	133
2016-09-07	1	S	7	11.25	25	62	16	0.4375	6.3	19.5	800	295	2	400	13.1	105
2016-09-07	1	S	8	11.4	22.5	73.5	16	0.5	6.3	19.5	800	310	2	400	13.1	90
2016-09-07	1	S	8	12.03	23	70	16	0.5	6.3	19.5	800	333	2	400	13.1	67
2016-09-07	1	S	6	12.52	23	70	16	0.375	6.3	19.5	800	382	2	400	13.1	18
2016-09-07	1	S	6	13.3	23.5	68	16	0.375	6.3	19.5	800	420	2	400	13.1	20
2016-09-07	1	S	5	14.07	23	68.5	16	0.3125	6.3	19.5	800	457	2	400	13.1	57
2016-09-07	1	S	10	15.03	22.5	72	16	0.625	6.3	19.5	800	513	2	400	13.1	113
2016-09-07	1	S	12	15.47	21	77.5	16	0.75	6.3	19.5	800	557	3	400	13.1	157
2016-09-07	1	S	11	17.24	20.5	82.5	16	0.6875	6.3	19.5	800	594	3	400	13.1	194
2016-09-07	1	S	3	18	20	85.5	16	0.1875	6.3	19.5	800	630	3	400	13.1	230
2016-09-07	2	S	6	7.12	15.5	89.5	10	0.6	6.3	19.5	800	42	1	400	13.1	358
2016-09-07	2	S	8	7.45	16.25	87.75	10	0.8	6.3	19.5	800	75	1	400	13.1	325
2016-09-07	2	S	8	8.54	17	88.25	10	0.8	6.3	19.5	800	144	1	400	13.1	256
2016-09-07	2	S	8	9.05	17	88.25	10	0.8	6.3	19.5	800	155	1	400	13.1	245
2016-09-07	2	S	9	9.42	17.75	87	10	0.9	6.3	19.5	800	192	1	400	13.1	208
2016-09-07	2	S	10	9.57	18	87	10	1	6.3	19.5	800	207	1	400	13.1	193
2016-09-07	2	S	10	10.25	19.25	83.25	10	1	6.3	19.5	800	235	1	400	13.1	165
2016-09-07	2	S	10	11	23.75	68.75	10	1	6.3	19.5	800	270	2	400	13.1	130
2016-09-07	2	S	9	11.29	22.25	73.25	10	0.9	6.3	19.5	800	299	2	400	13.1	101
2016-09-07	2	S	10	11.44	21.5	74.5	10	1	6.3	19.5	800	314	2	400	13.1	86
2016-09-07	2	S	7	12.06	22.5	71.25	10	0.7	6.3	19.5	800	336	2	400	13.1	64
2016-09-07	2	S	7	12.55	23.25	69	10	0.7	6.3	19.5	800	385	2	400	13.1	15
2016-09-07	2	S	8	13.33	23.25	69.25	10	0.8	6.3	19.5	800	423	2	400	13.1	23
2016-09-07	2	S	8	14.12	22.75	72.25	10	0.8	6.3	19.5	800	462	2	400	13.1	62
2016-09-07	2	S	7	15.11	21.5	76.75	10	0.7	6.3	19.5	800	521	2	400	13.1	121
2016-09-07	2	S	8	15.51	21	79.25	10	0.8	6.3	19.5	800	561	3	400	13.1	161
2016-09-07	2	S	5	16.12	20.75	79.25	10	0.5	6.3	19.5	800	583	3	400	13.1	183
2016-09-07	3	S	13	7.2	20	82.5	14	0.928571	6.3	19.5	800	50	1	400	13.1	350
2016-09-07	3	S	13	7.42	17	84	14	0.928571	6.3	19.5	800	72	1	400	13.1	328
2016-09-07	3	S	14	8.55	17	87.5	14	1	6.3	19.5	800	145	1	400	13.1	255
2016-09-07	3	S	12	9.51	18	86.5	14	0.857143	6.3	19.5	800	201	1	400	13.1	199
2016-09-07	3	S	13	10.33	19.5	83	14	0.928571	6.3	19.5	800	243	1	400	13.1	157
2016-09-07	3	S	10	11.06	21	77	14	0.714286	6.3	19.5	800	276	2	400	13.1	124
2016-09-07	3	S	10	11.36	21	78.5	14	0.714286	6.3	19.5	800	306	2	400	13.1	94
2016-09-07	3	S	8	12.14	22	72.5	14	0.571429	6.3	19.5	800	344	2	400	13.1	56
2016-09-07	3	S	6	13.02	22	72	14	0.428571	6.3	19.5	800	392	2	400	13.1	8
2016-09-07	3	S	3	13.36	23	69	14	0.214286	6.3	19.5	800	426	2	400	13.1	26
2016-09-07	3	S	2	14.16	22	71.5	14	0.142857	6.3	19.5	800	466	2	400	13.1	66
2016-09-07	3	S	6	15.2	21.5	78	14	0.428571	6.3	19.5	800	522	2	400	13.1	122
2016-09-07	3	S	6	15.54	21	79.5	14	0.428571	6.3	19.5	800	556	3	400	13.1	156
2016-09-07	3	S	7	17.58	20	86.5	14	0.5	6.3	19.5	800	680	3	400	13.1	280
2016-09-07	4	H	11	8.21	22	63.5	12	0.916667	6.3	19.5	800	111	1	400	13.1	289
2016-09-07	4	H	11	8.36	18	79	12	0.916667	6.3	19.5	800	126	1	400	13.1	274
2016-09-07	4	H	10	9.23	17.5	84.5	12	0.833333	6.3	19.5	800	173	1	400	13.1	227
2016-09-07	4	H	12	10.09	18	83	12	1	6.3	19.5	800	219	1	400	13.1	181
2016-09-07	4	H	7	11.15	20.5	77.5	12	0.583333	6.3	19.5	800	285	2	400	13.1	115
2016-09-07	4	H	6	11.51	20.5	75	12	0.5	6.3	19.5	800	321	2	400	13.1	79
2016-09-07	4	H	3	12.42	21.5	75	12	0.25	6.3	19.5	800	372	2	400	13.1	28
2016-09-07	4	H	3	13.55	22	65.5	12	0.25	6.3	19.5	800	385	2	400	13.1	15
2016-09-07	4	H	7	15.35	21.5	71	12	0.583333	6.3	19.5	800	485	2	400	13.1	85
2016-09-07	4	H	5	19.07	19.5	84.5	12	0.416667	6.3	19.5	800	687	3	400	13.1	287
2016-09-12	1	S	20	8.12	15.5	87.5	20	1	6.39	19.37	778	93	1	389	13.08	296
2016-09-12	1	S	20	9.34	17.5	86	20	1	6.39	19.37	778	175	1	389	13.08	214
2016-09-12	1	S	10	10.4	23	67.5	20	0.5	6.39	19.37	778	241	1	389	13.08	148
2016-09-12	1	S	0	11.39	31	46	20	0	6.39	19.37	778	300	2	389	13.08	89
2016-09-12	1	S	12	14.11	33	45	20	0.6	6.39	19.37	778	452	2	389	13.08	63
2016-09-12	1	S	18	15.43	22	70.5	20	0.9	6.39	19.37	778	544	3	389	13.08	155
2016-09-12	1	S	16	17.26	20.5	76	20	0.8	6.39	19.37	778	647	3	389	13.08	258
2016-09-12	1	S	14	17.59	19.5	79.5	20	0.7	6.39	19.37	778	680	3	389	13.08	291
2016-09-12	2	S	16	8.24	16.25	76.5	19	0.842105	6.39	19.37	778	105	1	389	13.08	284
2016-09-12	2	S	18	9.4	17.5	85.75	19	0.947368	6.39	19.37	778	181	1	389	13.08	208
2016-09-12	2	S	19	10.51	23.75	68	19	1	6.39	19.37	778	252	1	389	13.08	137
2016-09-12	2	S	17	11.44	27.25	57	19	0.894737	6.39	19.37	778	305	2	389	13.08	84
2016-09-12	2	S	2	12.46	22	74.5	19	0.105263	6.39	19.37	778	363	2	389	13.08	26
2016-09-12	2	S	2	14.17	30.5	51.25	19	0.105263	6.39	19.37	778	454	2	389	13.08	65
2016-09-12	2	S	11	15.52	21.5	73.5	19	0.578947	6.39	19.37	778	549	3	389	13.08	160
2016-09-12	2	S	15	17.3	20.25	76.75	19	0.789474	6.39	19.37	778	647	3	389	13.08	258
2016-09-12	3	S	14	8.38	17.5	78.5	14	1	6.39	19.37	778	119	1	389	13.08	270
2016-09-12	3	S	12	9.46	18	86	14	0.857143	6.39	19.37	778	187	1	389	13.08	202
2016-09-12	3	S	12	10.57	20.5	76	14	0.857143	6.39	19.37	778	258	1	389	13.08	131
2016-09-12	3	S	5	11.57	24.5	65.5	14	0.357143	6.39	19.37	778	318	2	389	13.08	71
2016-09-12	3	S	3	12.5	32.5	46	14	0.214286	6.39	19.37	778	371	2	389	13.08	18
2016-09-12	3	S	5	14.22	25.5	60	14	0.357143	6.39	19.37	778	463	2	389	13.08	74
2016-09-12	3	S	10	16.02	21	74	14	0.714286	6.39	19.37	778	563	3	389	13.08	174
2016-09-12	3	S	9	17.35	20	78	14	0.642857	6.39	19.37	778	656	3	389	13.08	267
2016-09-12	3	S	6	18.41	19	82.5	14	0.428571	6.39	19.37	778	722	3	389	13.08	333
2016-09-12	4	H	19	6.46	14.5	82.5	35	0.542857	6.39	19.37	778	7	1	389	13.08	382
2016-09-12	4	H	29	7.33	14	91.5	35	0.828571	6.39	19.37	778	54	1	389	13.08	335
2016-09-12	4	H	35	9.18	16.5	90.5	35	1	6.39	19.37	778	159	1	389	13.08	230
2016-09-12	4	H	26	10.18	19	83.5	35	0.742857	6.39	19.37	778	219	1	389	13.08	170
2016-09-12	4	H	11	11.27	20.5	79.5	35	0.314286	6.39	19.37	778	288	2	389	13.08	101
2016-09-12	4	H	8	12.33	22	76	35	0.228571	6.39	19.37	778	354	2	389	13.08	35
2016-09-12	4	H	19	13.57	22.5	74.5	35	0.542857	6.39	19.37	778	438	2	389	13.08	49
2016-09-12	4	H	17	15.23	22.5	74	35	0.485714	6.39	19.37	778	524	3	389	13.08	135
2016-09-12	4	H	14	16.34	21.5	74	35	0.4	6.39	19.37	778	595	3	389	13.08	206
2016-09-15	1	S	17	8.34	18	78	19	0.894737	6.45	19.29	764	109	1	382	13.06	273
2016-09-15	1	S	15	10.24	20	81.5	19	0.789474	6.45	19.29	764	219	1	382	13.06	163
2016-09-15	1	S	7	11.04	31.5	49.5	19	0.368421	6.45	19.29	764	259	2	382	13.06	123
2016-09-15	1	S	4	11.33	34	41.5	19	0.210526	6.45	19.29	764	288	2	382	13.06	94
2016-09-15	1	S	3	12.37	34	39	19	0.157895	6.45	19.29	764	352	2	382	13.06	30
2016-09-15	1	S	7	13.47	35.25	39.5	19	0.368421	6.45	19.29	764	422	2	382	13.06	40
2016-09-15	1	S	18	15.5	23.5	65.5	19	0.947368	6.45	19.29	764	545	3	382	13.06	163
2016-09-15	1	S	19	16.3	22.5	67.5	19	1	6.45	19.29	764	585	3	382	13.06	203
2016-09-15	2	S	25	8.52	16.5	78.75	25	1	6.45	19.29	764	127	1	382	13.06	255
2016-09-15	2	S	20	10.44	22.5	72.75	25	0.8	6.45	19.29	764	239	1	382	13.06	143
2016-09-15	2	S	19	11.41	29.25	55	25	0.76	6.45	19.29	764	296	2	382	13.06	86
2016-09-15	2	S	6	12.44	34.5	38	25	0.24	6.45	19.29	764	259	2	382	13.06	123
2016-09-15	2	S	9	13.56	29.5	52	25	0.36	6.45	19.29	764	231	2	382	13.06	151
2016-09-15	2	S	11	16.04	23	66.25	25	0.44	6.45	19.29	764	359	2	382	13.06	23
2016-09-15	3	S	15	9.14	18	81	15	1	6.45	19.29	764	149	1	382	13.06	233
2016-09-15	3	S	12	10.58	21	79	15	0.8	6.45	19.29	764	253	1	382	13.06	129
2016-09-15	3	S	3	11.49	24.75	65.5	15	0.2	6.45	19.29	764	304	2	382	13.06	78
2016-09-15	3	S	1	12.49	35.25	39.75	15	0.0666667	6.45	19.29	764	364	2	382	13.06	18
2016-09-15	3	S	6	14.06	24.5	62.5	15	0.4	6.45	19.29	764	441	2	382	13.06	59
2016-09-15	3	S	11	16.14	22.5	70	15	0.733333	6.45	19.29	764	569	3	382	13.06	187
2016-09-15	4	H	45	6.41	16	77.5	45	1	6.45	19.29	764	0	1	382	13.06	382
2016-09-15	4	H	43	8.13	15	89.25	45	0.955556	6.45	19.29	764	88	1	382	13.06	294
2016-09-15	4	H	36	9.58	18.5	85	45	0.8	6.45	19.29	764	193	1	382	13.06	189
2016-09-15	4	H	20	11.24	21	70	45	0.444444	6.45	19.29	764	279	2	382	13.06	103
2016-09-15	4	H	3	13.22	23.5	63.5	45	0.0666667	6.45	19.29	764	397	2	382	13.06	15
2016-09-15	4	H	12	15.16	24	68	45	0.266667	6.45	19.29	764	511	3	382	13.06	129
2016-09-15	4	H	18	16.53	22	74.5	45	0.4	6.45	19.29	764	608	3	382	13.06	226
2016-09-22	1	S	16	9.35	13	82	16	1	6.58	19.11	733	157	1	366.5	13.05	209.5
2016-09-22	1	S	12	11.01	20	60	16	0.75	6.58	19.11	733	243	1	366.5	13.05	123.5
2016-09-22	1	S	8	12.02	22.5	47.5	16	0.5	6.58	19.11	733	304	2	366.5	13.05	62.5
2016-09-22	1	S	2	13.44	21	52	16	0.125	6.58	19.11	733	406	2	366.5	13.05	39.5
2016-09-22	1	S	6	15.35	17.5	60.75	16	0.375	6.58	19.11	733	515	3	366.5	13.05	148.5
2016-09-22	1	S	10	18.16	13.5	80	16	0.625	6.58	19.11	733	676	3	366.5	13.05	309.5
2016-09-23	1	S	12	8.37	11	99	16	0.75	6.58	19.11	733	99	1	366.5	13.05	267.5
2016-09-23	1	S	16	10.48	18	83.5	16	1	6.58	19.11	733	230	1	366.5	13.05	136.5
2016-09-22	2	S	18	9.54	13	86.5	21	0.857143	6.58	19.11	733	176	1	366.5	13.05	190.5
2016-09-22	2	S	18	11.1	18.5	64.25	21	0.857143	6.58	19.11	733	252	2	366.5	13.05	114.5
2016-09-22	2	S	20	12.15	20.25	53	21	0.952381	6.58	19.11	733	317	2	366.5	13.05	49.5
2016-09-22	2	S	11	13.54	21	51.25	21	0.52381	6.58	19.11	733	416	2	366.5	13.05	49.5
2016-09-22	2	S	14	15.48	16.5	66.75	21	0.666667	6.58	19.11	733	530	3	366.5	13.05	163.5
2016-09-22	2	S	21	18.26	13	84.5	21	1	6.58	19.11	733	688	3	366.5	13.05	321.5
2016-09-23	2	S	24	8.44	11.25	99	24	1	6.58	19.11	733	106	1	366.5	13.05	260.5
2016-09-23	2	S	21	11.02	19.25	75	24	0.875	6.58	19.11	733	244	1	366.5	13.05	122.5
2016-09-22	3	S	17	10.13	14.5	80	17	1	6.58	19.11	733	195	1	366.5	13.05	171.5
2016-09-22	3	S	15	11.18	17	68	17	0.882353	6.58	19.11	733	260	2	366.5	13.05	106.5
2016-09-22	3	S	11	12.27	21	55.5	17	0.647059	6.58	19.11	733	329	2	366.5	13.05	37.5
2016-09-22	3	S	6	14.03	17.5	58.75	17	0.352941	6.58	19.11	733	425	2	366.5	13.05	58.5
2016-09-22	3	S	14	16	15.5	72	17	0.823529	6.58	19.11	733	542	3	366.5	13.05	175.5
2016-09-22	3	S	15	18.34	12.5	87	17	0.882353	6.58	19.11	733	696	3	366.5	13.05	329.5
2016-09-23	3	S	12	8.53	11.75	99.5	12	1	6.58	19.11	733	115	1	366.5	13.05	251.5
2016-09-23	3	S	9	11.09	17.75	78.5	12	0.75	6.58	19.11	733	251	2	366.5	13.05	115.5
2016-09-22	4	H	39	8.06	12.5	72.5	39	1	6.58	19.11	733	68	1	366.5	13.05	298.5
2016-09-22	4	H	33	10.45	14.5	84	39	0.846154	6.58	19.11	733	227	1	366.5	13.05	139.5
2016-09-22	4	H	25	12.01	16	74	39	0.641026	6.58	19.11	733	303	2	366.5	13.05	63.5
2016-09-22	4	H	24	13.2	17	64.5	39	0.615385	6.58	19.11	733	382	2	366.5	13.05	15.5
2016-09-22	4	H	33	15.1	18	60	39	0.846154	6.58	19.11	733	492	3	366.5	13.05	125.5
2016-09-22	4	H	36	19.04	13.5	78	39	0.923077	6.58	19.11	733	726	3	366.5	13.05	359.5
2016-09-23	4	H	39	9.18	14	89	39	1	6.58	19.11	733	140	1	366.5	13.05	226.5
2016-09-26	1	S	17	8.26	14.5	78	18	0.944444	7.06	19	714	80	1	357	13.04	277
2016-09-26	1	S	18	9.48	15	85.5	18	1	7.06	19	714	162	1	357	13.04	195
2016-09-26	1	S	17	10.5	23.5	62.5	18	0.944444	7.06	19	714	224	1	357	13.04	133
2016-09-26	1	S	8	12.03	19.5	71	18	0.444444	7.06	19	714	297	2	357	13.04	60
2016-09-26	1	S	4	13.16	21	63	18	0.222222	7.06	19	714	367	2	357	13.04	10
2016-09-26	1	S	11	15.36	18	81	18	0.611111	7.06	19	714	507	3	357	13.04	150
2016-09-26	1	S	15	18.18	16	89.5	18	0.833333	7.06	19	714	669	3	357	13.04	312
2016-09-26	2	S	15	8.36	12.75	79	23	0.652174	7.06	19	714	90	1	357	13.04	267
2016-09-26	2	S	16	9.52	15	84	23	0.695652	7.06	19	714	166	1	357	13.04	191
2016-09-26	2	S	20	10.58	20.5	68.75	23	0.869565	7.06	19	714	234	1	357	13.04	123
2016-09-26	2	S	23	12.1	19.75	71	23	1	7.06	19	714	306	2	357	13.04	51
2016-09-26	2	S	14	13.24	21.75	65.5	23	0.608696	7.06	19	714	380	2	357	13.04	23
2016-09-26	2	S	14	15.42	17.75	83.75	23	0.608696	7.06	19	714	518	3	357	13.04	161
2016-09-26	2	S	18	18.3	16	90	23	0.782609	7.06	19	714	684	3	357	13.04	327
2016-09-26	3	S	16	8.52	14.5	78	16	1	7.06	19	714	106	1	357	13.04	251
2016-09-26	3	S	16	9.58	15	86	16	1	7.06	19	714	172	1	357	13.04	185
2016-09-26	3	S	15	11.06	18.5	78	16	0.9375	7.06	19	714	240	2	357	13.04	117
2016-09-26	3	S	13	12.17	18.5	76.5	16	0.8125	7.06	19	714	311	2	357	13.04	46
2016-09-26	3	S	10	13.39	19.5	71.75	16	0.625	7.06	19	714	393	2	357	13.04	36
2016-09-26	3	S	9	15.52	18	81.5	16	0.5625	7.06	19	714	466	3	357	13.04	109
2016-09-26	3	S	15	18.38	15.5	91	16	0.9375	7.06	19	714	692	3	357	13.04	335
2016-09-26	4	H	46	7.3	13	82.5	46	1	7.06	19	714	24	1	357	13.04	333
2016-09-26	4	H	46	9.32	14	87.5	46	1	7.06	19	714	146	1	357	13.04	211
2016-09-26	4	H	46	10.36	16	81.5	46	1	7.06	19	714	210	1	357	13.04	147
2016-09-26	4	H	38	11.37	17.5	79	46	0.826087	7.06	19	714	271	2	357	13.04	86
2016-09-26	4	H	30	12.52	18	75	46	0.652174	7.06	19	714	346	2	357	13.04	11
2016-09-26	4	H	36	15	18.5	75.5	46	0.782609	7.06	19	714	474	2	357	13.04	117
2016-09-26	4	H	34	16.42	17.5	83	46	0.73913	7.06	19	714	576	3	357	13.04	219
2016-09-26	4	H	37	17.4	16.5	87	46	0.804348	7.06	19	714	634	3	357	13.04	277
2016-09-30	1	S	13	8.36	12	80	19	0.684211	7.14	18.5	696	82	1	348	13.02	266
2016-09-30	1	S	13	10.27	15	78.25	19	0.684211	7.14	18.5	696	193	1	348	13.02	155
2016-09-30	1	S	13	11.54	15	74.5	19	0.684211	7.14	18.5	696	280	2	348	13.02	68
2016-09-30	1	S	18	13.37	14	77.25	19	0.947368	7.14	18.5	696	383	2	348	13.02	35
2016-09-30	1	S	17	15.12	13.5	80.5	19	0.894737	7.14	18.5	696	478	3	348	13.02	130
2016-09-30	1	S	19	16.26	13	79	19	1	7.14	18.5	696	552	3	348	13.02	204
2016-09-30	2	S	20	9.04	10.75	80.25	23	0.869565	7.14	18.5	696	110	1	348	13.02	238
2016-09-30	2	S	19	10.36	14.75	79	23	0.826087	7.14	18.5	696	202	1	348	13.02	146
2016-09-30	2	S	20	12.02	15.5	75	23	0.869565	7.14	18.5	696	288	2	348	13.02	60
2016-09-30	2	S	20	13.5	14.25	75.5	23	0.869565	7.14	18.5	696	396	2	348	13.02	48
2016-09-30	2	S	23	15.18	13.5	82	23	1	7.14	18.5	696	484	3	348	13.02	136
2016-09-30	2	S	23	16.32	12.25	82.5	23	1	7.14	18.5	696	556	3	348	13.02	208
2016-09-30	3	S	12	9.21	13	82.25	14	0.857143	7.14	18.5	696	127	1	348	13.02	221
2016-09-30	3	S	11	10.48	15	73.5	14	0.785714	7.14	18.5	696	214	1	348	13.02	134
2016-09-30	3	S	10	12.14	16	71.5	14	0.714286	7.14	18.5	696	300	2	348	13.02	48
2016-09-30	3	S	11	14.06	13.5	77	14	0.785714	7.14	18.5	696	412	2	348	13.02	64
2016-09-30	3	S	13	15.26	13.5	83.5	14	0.928571	7.14	18.5	696	492	3	348	13.02	144
2016-09-30	3	S	14	16.4	12	87	14	1	7.14	18.5	696	566	3	348	13.02	218
2016-09-30	4	H	39	7.42	11	82.5	50	0.78	7.14	18.5	696	28	1	348	13.02	320
2016-09-30	4	H	38	10.1	14	78.5	50	0.76	7.14	18.5	696	176	1	348	13.02	172
2016-09-30	4	H	37	11.26	14.5	73	50	0.74	7.14	18.5	696	251	2	348	13.02	97
2016-09-30	4	H	50	13	15	69.5	50	1	7.14	18.5	696	345	2	348	13.02	3
2016-09-30	4	H	46	14.52	14	77.5	50	0.92	7.14	18.5	696	457	2	348	13.02	109
2016-09-30	4	H	50	15.56	13.5	80.5	50	1	7.14	18.5	696	521	3	348	13.02	173
2016-10-12	1	S	7	9.06	7.5	79	8	0.875	7.38	18.19	641	88	1	320.5	12.59	232.5
2016-10-12	1	S	7	10.5	9.5	77	8	0.875	7.38	18.19	641	192	1	320.5	12.59	128.5
2016-10-12	1	S	6	11.29	11.5	68.75	8	0.75	7.38	18.19	641	231	2	320.5	12.59	89.5
2016-10-12	1	S	5	12.38	8.5	74.5	8	0.625	7.38	18.19	641	299	2	320.5	12.59	21.5
2016-10-12	1	S	8	14.05	10.5	72.5	8	1	7.38	18.19	641	386	2	320.5	12.59	65.5
2016-10-12	1	S	7	16.03	8	80.5	8	0.875	7.38	18.19	641	504	3	320.5	12.59	183.5
2016-10-12	2	S	6	9.32	6.75	77	10	0.6	7.38	18.19	641	114	1	320.5	12.59	206.5
2016-10-12	2	S	5	10.54	8.75	79.5	10	0.5	7.38	18.19	641	196	1	320.5	12.59	124.5
2016-10-12	2	S	7	11.34	10	72.5	10	0.7	7.38	18.19	641	226	2	320.5	12.59	94.5
2016-10-12	2	S	9	12.5	9.5	71.25	10	0.9	7.38	18.19	641	242	2	320.5	12.59	78.5
2016-10-12	2	S	9	14.16	10	74	10	0.9	7.38	18.19	641	328	2	320.5	12.59	7.5
2016-10-12	2	S	10	16.12	8	82	10	1	7.38	18.19	641	444	3	320.5	12.59	123.5
2016-10-12	3	S	6	9.47	7.25	82.75	9	0.666667	7.38	18.19	641	129	1	320.5	12.59	191.5
2016-10-12	3	S	5	10.58	8	82	9	0.555556	7.38	18.19	641	200	1	320.5	12.59	120.5
2016-10-12	3	S	6	11.39	8.5	78	9	0.666667	7.38	18.19	641	239	2	320.5	12.59	81.5
2016-10-12	3	S	6	13	9	75.5	9	0.666667	7.38	18.19	641	320	2	320.5	12.59	0.5
2016-10-12	3	S	3	14.27	9	77.75	9	0.333333	7.38	18.19	641	407	2	320.5	12.59	86.5
2016-10-12	3	S	9	16.32	8	86	9	1	7.38	18.19	641	532	3	320.5	12.59	211.5
2016-10-12	4	H	23	8.12	7	81	27	0.851852	7.38	18.19	641	34	1	320.5	12.59	286.5
2016-10-12	4	H	23	10.38	7	85.5	27	0.851852	7.38	18.19	641	180	1	320.5	12.59	140.5
2016-10-12	4	H	22	11.14	8	82	27	0.814815	7.38	18.19	641	216	2	320.5	12.59	104.5
2016-10-12	4	H	24	12.14	8.5	75.5	27	0.888889	7.38	18.19	641	276	2	320.5	12.59	44.5
2016-10-12	4	H	25	13.46	10	71.5	27	0.925926	7.38	18.19	641	368	2	320.5	12.59	47.5
2016-10-12	4	H	27	15.26	8.5	81.5	27	1	7.38	18.19	641	468	3	320.5	12.59	147.5
2017-04-06	1	S	43	7.16	3	71	78	0.551282	6.29	20	811	47	1	405.5	13.15	358.5
2017-04-06	1	S	43	9.06	12.5	56.5	78	0.551282	6.29	20	811	157	1	405.5	13.15	248.5
2017-04-06	1	S	30	10.28	27.5	24	78	0.384615	6.29	20	811	239	1	405.5	13.15	166.5
2017-04-06	1	S	35	11.24	23	31	78	0.448718	6.29	20	811	294	2	405.5	13.15	111.5
2017-04-06	1	S	26	12.3	30	21.5	78	0.333333	6.29	20	811	360	2	405.5	13.15	45.5
2017-04-06	1	S	78	14.4	14	45	78	1	6.29	20	811	490	2	405.5	13.15	84.5
2017-04-06	2	S	108	7.4	1.5	83	116	0.931034	6.29	20	811	71	1	405.5	13.15	334.5
2017-04-06	2	S	90	9.14	11	58	116	0.775862	6.29	20	811	165	1	405.5	13.15	240.5
2017-04-06	2	S	49	10.34	24.25	31	116	0.422414	6.29	20	811	245	1	405.5	13.15	160.5
2017-04-06	2	S	51	11.38	21.75	31	116	0.439655	6.29	20	811	309	2	405.5	13.15	96.5
2017-04-06	2	S	40	12.48	26.25	25.75	116	0.344828	6.29	20	811	379	2	405.5	13.15	26.5
2017-04-06	2	S	116	14.52	12.25	52.75	116	1	6.29	20	811	403	2	405.5	13.15	2.5
2017-04-06	3	S	53	8.02	4.5	69.5	83	0.638554	6.29	20	811	93	1	405.5	13.15	312.5
2017-04-06	3	S	52	9.22	9.5	60.5	83	0.626506	6.29	20	811	173	1	405.5	13.15	232.5
2017-04-06	3	S	36	10.42	19.5	33.5	83	0.433735	6.29	20	811	253	1	405.5	13.15	152.5
2017-04-06	3	S	32	11.48	18.5	32.5	83	0.385542	6.29	20	811	319	2	405.5	13.15	86.5
2017-04-06	3	S	20	12.56	22.5	26.5	83	0.240964	6.29	20	811	387	2	405.5	13.15	18.5
2017-04-06	3	S	83	15.04	9.5	60	83	1	6.29	20	811	515	2	405.5	13.15	109.5
2017-04-30	1	S	26	7.34	4.5	80	54	0.481481	5.31	20.48	917	123	1	458.5	13.1	335.5
2017-04-30	1	S	37	8.58	12.5	51	54	0.685185	5.31	20.48	917	207	1	458.5	13.1	251.5
2017-04-30	1	S	29	10.04	20	34	54	0.537037	5.31	20.48	917	273	1	458.5	13.1	185.5
2017-04-30	1	S	30	11.12	21	35	54	0.555556	5.31	20.48	917	340	2	458.5	13.1	118.5
2017-04-30	1	S	30	12.5	22.5	26.5	54	0.555556	5.31	20.48	917	438	2	458.5	13.1	20.5
2017-04-30	1	S	36	14.34	19	31	54	0.666667	5.31	20.48	917	542	2	458.5	13.1	83.5
2017-04-30	1	S	54	15.56	9.5	49.5	54	1	5.31	20.48	917	624	3	458.5	13.1	165.5
2017-04-30	2	S	84	7.44	4.5	81	104	0.807692	5.31	20.48	917	133	1	458.5	13.1	325.5
2017-04-30	2	S	45	9.1	18.25	38	104	0.432692	5.31	20.48	917	219	1	458.5	13.1	239.5
2017-04-30	2	S	49	10.14	19.25	34.5	104	0.471154	5.31	20.48	917	283	1	458.5	13.1	175.5
2017-04-30	2	S	35	11.28	22.5	31.5	104	0.336538	5.31	20.48	917	357	2	458.5	13.1	101.5
2017-04-30	2	S	51	13.02	22	27.25	104	0.490385	5.31	20.48	917	451	2	458.5	13.1	7.5
2017-04-30	2	S	57	13.12	21.5	29	104	0.548077	5.31	20.48	917	461	2	458.5	13.1	2.5
2017-04-30	2	S	104	14.48	12.75	42	104	1	5.31	20.48	917	557	2	458.5	13.1	98.5
2017-04-30	3	S	51	8	9.5	59.5	89	0.573034	5.31	20.48	917	149	1	458.5	13.1	309.5
2017-04-30	3	S	45	9.2	22	29.5	89	0.505618	5.31	20.48	917	229	1	458.5	13.1	229.5
2017-04-30	3	S	34	10.32	23	30	89	0.382022	5.31	20.48	917	301	1	458.5	13.1	157.5
2017-04-30	3	S	35	11.38	23	26.5	89	0.393258	5.31	20.48	917	367	2	458.5	13.1	91.5
2017-04-30	3	S	39	13.22	25	26	89	0.438202	5.31	20.48	917	471	2	458.5	13.1	12.5
2017-04-30	3	S	89	15.08	10.5	52.5	89	1	5.31	20.48	917	577	2	458.5	13.1	118.5
2017-08-16	1	S	7	6.04	16	88	19	0.368421	5.47	20.46	899	17	1	449.5	13.17	432.5
2017-08-16	1	S	10	7.34	16.5	90.5	19	0.526316	5.47	20.46	899	107	1	449.5	13.17	342.5
2017-08-16	1	S	10	8.38	17	90	19	0.526316	5.47	20.46	899	171	1	449.5	13.17	278.5
2017-08-16	1	S	12	9.48	20	77.5	19	0.631579	5.47	20.46	899	241	1	449.5	13.17	208.5
2017-08-16	1	S	7	10.44	21	74.5	19	0.368421	5.47	20.46	899	297	1	449.5	13.17	152.5
2017-08-16	1	S	2	12.08	35.5	38	19	0.105263	5.47	20.46	899	381	2	449.5	13.17	68.5
2017-08-16	1	S	2	12.46	37.5	32	19	0.105263	5.47	20.46	899	419	2	449.5	13.17	30.5
2017-08-16	1	S	1	14.04	32.5	37	19	0.0526316	5.47	20.46	899	497	2	449.5	13.17	47.5
2017-08-16	1	S	19	16.58	18.5	70	19	1	5.47	20.46	899	671	3	449.5	13.17	221.5
2017-08-16	2	S	8	6.14	16	88.75	25	0.32	5.47	20.46	899	27	1	449.5	13.17	422.5
2017-08-16	2	S	12	7.42	16.5	89.5	25	0.48	5.47	20.46	899	115	1	449.5	13.17	334.5
2017-08-16	2	S	12	8.46	17.5	88.5	25	0.48	5.47	20.46	899	179	1	449.5	13.17	270.5
2017-08-16	2	S	13	9.52	20	76	25	0.52	5.47	20.46	899	245	1	449.5	13.17	204.5
2017-08-16	2	S	12	10.5	21	73.5	25	0.48	5.47	20.46	899	303	2	449.5	13.17	146.5
2017-08-16	2	S	2	12.12	34.5	37.5	25	0.08	5.47	20.46	899	385	2	449.5	13.17	64.5
2017-08-16	2	S	1	12.52	35.5	36.5	25	0.04	5.47	20.46	899	425	2	449.5	13.17	24.5
2017-08-16	2	S	5	14.1	33.5	36.25	25	0.2	5.47	20.46	899	503	2	449.5	13.17	53.5
2017-08-16	2	S	25	17.22	18.25	70.25	25	1	5.47	20.46	899	695	3	449.5	13.17	245.5
2017-08-16	3	S	2	6.31	16	89.5	9	0.222222	5.47	20.46	899	44	1	449.5	13.17	405.5
2017-08-16	3	S	3	7.48	16.5	89.5	9	0.333333	5.47	20.46	899	121	1	449.5	13.17	328.5
2017-08-16	3	S	3	8.56	18	85	9	0.333333	5.47	20.46	899	189	1	449.5	13.17	260.5
2017-08-16	3	S	3	9.58	19.5	77	9	0.333333	5.47	20.46	899	251	1	449.5	13.17	198.5
2017-08-16	3	S	2	10.56	21.5	71	9	0.222222	5.47	20.46	899	309	2	449.5	13.17	140.5
2017-08-16	3	S	1	12.16	32	40	9	0.111111	5.47	20.46	899	389	2	449.5	13.17	60.5
2017-08-16	3	S	0	12.56	34	37.5	9	0	5.47	20.46	899	429	2	449.5	13.17	20.5
2017-08-16	3	S	4	14.16	28.5	43	9	0.444444	5.47	20.46	899	509	2	449.5	13.17	59.5
2017-08-16	3	S	9	17.46	18	70	9	1	5.47	20.46	899	719	3	449.5	13.17	269.5
2017-08-16	4	H	7	7.06	16.5	89	7	1	5.47	20.46	899	79	1	449.5	13.17	370.5
2017-08-16	4	H	7	8.14	16	91	7	1	5.47	20.46	899	147	1	449.5	13.17	302.5
2017-08-16	4	H	7	9.32	17.5	88	7	1	5.47	20.46	899	225	1	449.5	13.17	224.5
2017-08-16	4	H	6	10.28	19	78.5	7	0.857143	5.47	20.46	899	281	1	449.5	13.17	168.5
2017-08-16	4	H	6	11.14	18.5	80.5	7	0.857143	5.47	20.46	899	327	2	449.5	13.17	122.5
2017-08-16	4	H	2	12.28	20	68.5	7	0.285714	5.47	20.46	899	401	2	449.5	13.17	48.5
2017-08-16	4	H	0	13.48	21	63	7	0	5.47	20.46	899	481	2	449.5	13.17	31.5
2017-08-16	4	H	2	14.5	20.5	63.5	7	0.285714	5.47	20.46	899	543	2	449.5	13.17	93.5
2017-08-16	4	H	7	16.06	21	57.5	7	1	5.47	20.46	899	619	3	449.5	13.17	169.5
