# Supplementary material for: Expression of trematode-induced zombie-ant behavior is strongly associated with temperature
Source: Behav Ecol. 2023 Aug 24;34(6):960–8. doi: 10.1093/beheco/arad064 (PMC10636736; doi:10.1093/beheco/arad064)
Supplement: arad064_suppl_Supplementary_Materials [file arad064_suppl_supplementary_materials.zip › GasqueFredensborg_2023_S2_All-day_attachment.xlsx]

## Sheet: Sheet1
Date	Anthill	Maintain	Maximum	Average_temperature_per_anthill	Average_RH_per_anthill	Sum_maintain	Sum_maximum	Percentage_of_attachment	Average_temperature	Average_RH
2016-09-15	1	0	32	27.34	57.75
2016-09-15	2	0	37	25.88	60.46
2016-09-15	3	0	25	24.33	66.29
2016-09-15	4	0	72	20	75.39	0	166	0	24.44	64.82
2016-09-22	1	0	22	17.06	70.59
2016-09-22	2	3	37	16.59	72.53
2016-09-22	3	2	35	15.94	74.91
2016-09-22	4	2	93	15.07	74.57	7	187	0.0374332	16.64	68.45
2016-09-26	1	2	29	18.21	75.79
2016-09-26	2	3	40	17.64	77.43
2016-09-26	3	3	26	17.07	80.39
2016-09-26	4	9	82	16.38	81.38	17	177	0.0960452	17.29	78.84
2016-09-30	1	3	38	13.75	78.25
2016-09-30	2	8	35	13.5	79.04
2016-09-30	3	4	21	13.83	79.13
2016-09-30	4	21	74	13.67	76.92	36	168	0.214286	13.69	78.33
2016-10-12	1	5	9	9.25	75.38
2016-10-12	2	2	16	8.83	76.04
2016-10-12	3	2	14	8.29	80.33
2016-10-12	4	15	35	8.17	79.5	24	74	0.324324	8.64	77.81
