# Supplementary material for: Expression of trematode-induced zombie-ant behavior is strongly associated with temperature
Source: Behav Ecol. 2023 Aug 24;34(6):960–8. doi: 10.1093/beheco/arad064 (PMC10636736; doi:10.1093/beheco/arad064)
Supplement: arad064_suppl_Supplementary_Materials [file arad064_suppl_supplementary_materials.zip › GasqueFredensborg_2023_S3_Individually_marked_ants.xlsx]

## Sheet: Sheet1
Ant_ID	Date	Anthill	Minimum_temperature	Maximum_temperature	Temperature_range	Number_of_changes_in_biting_behavior	Mean_number_of_changes_in_biting_behavior
B01	2016-08-19	1	12.5	37.5	25	2
B02	2016-08-19	1	12.5	37.5	25	3
B03	2016-08-19	1	12.5	37.5	25	4
B07	2016-08-19	1	12.5	37.5	25	4
B09	2016-08-19	1	12.5	37.5	25	4
B26	2016-08-19	1	12.5	37.5	25	6
B27	2016-08-19	2	12.5	37.5	25	2
B28	2016-08-19	3	12.5	37.5	25	2	3.375
B48	2016-09-12	1	15.5	34	18.5	1
B72	2016-09-12	1	15.5	34	18.5	2
B73	2016-09-12	1	15.5	34	18.5	1
B75	2016-09-12	1	15.5	34	18.5	2
B76	2016-09-12	1	15.5	34	18.5	2
B77	2016-09-12	1	15.5	34	18.5	1
B78	2016-09-12	1	15.5	34	18.5	2
B79	2016-09-12	1	15.5	34	18.5	2
B80	2016-09-12	1	15.5	34	18.5	2
B81	2016-09-12	1	15.5	34	18.5	2
B82	2016-09-12	1	15.5	34	18.5	3
B83	2016-09-12	1	15.5	34	18.5	3
B91	2016-09-12	1	15.5	34	18.5	3
B93	2016-09-12	1	15.5	34	18.5	2
B94	2016-09-12	1	15.5	34	18.5	3
B96	2016-09-12	1	15.5	34	18.5	4
B04	2016-09-12	2	15.5	34	18.5	2
B18	2016-09-12	2	15.5	34	18.5	2
B20	2016-09-12	2	15.5	34	18.5	1
B21	2016-09-12	2	15.5	34	18.5	3
B50	2016-09-12	2	15.5	34	18.5	1
B53	2016-09-12	2	15.5	34	18.5	2
B85	2016-09-12	2	15.5	34	18.5	2
B10	2016-09-12	3	15.5	34	18.5	2
B28	2016-09-12	3	15.5	34	18.5	3
B86	2016-09-12	3	15.5	34	18.5	3
B87	2016-09-12	3	15.5	34	18.5	3
B88	2016-09-12	3	15.5	34	18.5	2
B89	2016-09-12	3	15.5	34	18.5	3	2.23333
B90	2016-09-12	3	15.5	34	18.5	3
B49	2016-09-15	1	16	37	21	1
B51	2016-09-15	1	16	37	21	1
B55	2016-09-15	1	16	37	21	3
B72	2016-09-15	1	16	37	21	2
B73	2016-09-15	1	16	37	21	2
B75	2016-09-15	1	16	37	21	2
B78	2016-09-15	1	16	37	21	4
B79	2016-09-15	1	16	37	21	1
B80	2016-09-15	1	16	37	21	5
B81	2016-09-15	1	16	37	21	3
B82	2016-09-15	1	16	37	21	1
B83	2016-09-15	1	16	37	21	2
B91	2016-09-15	1	16	37	21	2
B94	2016-09-15	1	16	37	21	2
B96	2016-09-15	1	16	37	21	3
B04	2016-09-15	2	16	37	21	2
B18	2016-09-15	2	16	37	21	3
B21	2016-09-15	2	16	37	21	2
B53	2016-09-15	2	16	37	21	1
B54	2016-09-15	2	16	37	21	2
B56	2016-09-15	2	16	37	21	2
B58	2016-09-15	2	16	37	21	2
B59	2016-09-15	2	16	37	21	3
B60	2016-09-15	2	16	37	21	2
B61	2016-09-15	2	16	37	21	1
B62	2016-09-15	2	16	37	21	1
B63	2016-09-15	2	16	37	21	2
B64	2016-09-15	2	16	37	21	2
B65	2016-09-15	2	16	37	21	1
B66	2016-09-15	2	16	37	21	1
B67	2016-09-15	2	16	37	21	1
B69	2016-09-15	2	16	37	21	3
B97	2016-09-15	2	16	37	21	2
B10	2016-09-15	3	16	37	21	3
B28	2016-09-15	3	16	37	21	1
B70	2016-09-15	3	16	37	21	2
B86	2016-09-15	3	16	37	21	3
B87	2016-09-15	3	16	37	21	2
B88	2016-09-15	3	16	37	21	2
B89	2016-09-15	3	16	37	21	1
B90	2016-09-15	3	16	37	21	2
B99	2016-09-15	3	16	37	21	1	2
B16	2016-09-15	4	14.5	24	9.5	1
B22	2016-09-15	4	14.5	24	9.5	1
B23	2016-09-15	4	14.5	24	9.5	1
B32	2016-09-15	4	14.5	24	9.5	2
B36	2016-09-15	4	14.5	24	9.5	2
B39	2016-09-15	4	14.5	24	9.5	2
B41	2016-09-15	4	14.5	24	9.5	2
B42	2016-09-15	4	14.5	24	9.5	2
B44	2016-09-15	4	14.5	24	9.5	1
B45	2016-09-15	4	14.5	24	9.5	2
B47	2016-09-15	4	14.5	24	9.5	1	1.54545
B49	2016-09-22	1	13	27	14	2
B51	2016-09-22	1	13	27	14	2
B72	2016-09-22	1	13	27	14	2
B73	2016-09-22	1	13	27	14	2
B75	2016-09-22	1	13	27	14	3
B78	2016-09-22	1	13	27	14	2
B79	2016-09-22	1	13	27	14	3
B80	2016-09-22	1	13	27	14	2
B83	2016-09-22	1	13	27	14	1
B91	2016-09-22	1	13	27	14	2
B96	2016-09-22	1	13	27	14	2
B04	2016-09-22	2	13	27	14	1
B18	2016-09-22	2	13	27	14	1
B21	2016-09-22	2	13	27	14	3
B53	2016-09-22	2	13	27	14	1
B54	2016-09-22	2	13	27	14	1
B56	2016-09-22	2	13	27	14	2
B58	2016-09-22	2	13	27	14	2
B59	2016-09-22	2	13	27	14	1
B60	2016-09-22	2	13	27	14	2
B61	2016-09-22	2	13	27	14	1
B62	2016-09-22	2	13	27	14	0
B63	2016-09-22	2	13	27	14	3
B65	2016-09-22	2	13	27	14	1
B66	2016-09-22	2	13	27	14	3
B69	2016-09-22	2	13	27	14	3
B85	2016-09-22	2	13	27	14	2
B98	2016-09-22	2	13	27	14	1
B10	2016-09-22	3	13	27	14	1
B70	2016-09-22	3	13	27	14	0
B88	2016-09-22	3	13	27	14	1
B89	2016-09-22	3	13	27	14	0
B90	2016-09-22	3	13	27	14	2
B99	2016-09-22	3	13	27	14	1	1.64706
B16	2016-09-22	4	10.5	18	7.5	2
B22	2016-09-22	4	10.5	18	7.5	1
B23	2016-09-22	4	10.5	18	7.5	0
B24	2016-09-22	4	10.5	18	7.5	2
B32	2016-09-22	4	10.5	18	7.5	2
B42	2016-09-22	4	10.5	18	7.5	2
B44	2016-09-22	4	10.5	18	7.5	2
B47	2016-09-22	4	10.5	18	7.5	0	1.375
B51	2016-09-26	1	12.5	24	11.5	3
B72	2016-09-26	1	12.5	24	11.5	1
B73	2016-09-26	1	12.5	24	11.5	0
B75	2016-09-26	1	12.5	24	11.5	1
B78	2016-09-26	1	12.5	24	11.5	1
B79	2016-09-26	1	12.5	24	11.5	2
B80	2016-09-26	1	12.5	24	11.5	2
B81	2016-09-26	1	12.5	24	11.5	3
B91	2016-09-26	1	12.5	24	11.5	2
B96	2016-09-26	1	12.5	24	11.5	2
R05	2016-09-26	1	12.5	24	11.5	3
R11	2016-09-26	1	12.5	24	11.5	0
B18	2016-09-26	2	12.5	24	11.5	3
B21	2016-09-26	2	12.5	24	11.5	3
B53	2016-09-26	2	12.5	24	11.5	2
B54	2016-09-26	2	12.5	24	11.5	3
B56	2016-09-26	2	12.5	24	11.5	3
B58	2016-09-26	2	12.5	24	11.5	2
B60	2016-09-26	2	12.5	24	11.5	3
B61	2016-09-26	2	12.5	24	11.5	1
B63	2016-09-26	2	12.5	24	11.5	2
B64	2016-09-26	2	12.5	24	11.5	1
B65	2016-09-26	2	12.5	24	11.5	0
B66	2016-09-26	2	12.5	24	11.5	0
B85	2016-09-26	2	12.5	24	11.5	2
R32	2016-09-26	2	12.5	24	11.5	1
R48	2016-09-26	2	12.5	24	11.5	1
R51	2016-09-26	2	12.5	24	11.5	2
R55	2016-09-26	2	12.5	24	11.5	0
R57	2016-09-26	2	12.5	24	11.5	2
R58	2016-09-26	2	12.5	24	11.5	2
B67	2016-09-26	3	12.5	24	11.5	0
B70	2016-09-26	3	12.5	24	11.5	0
B88	2016-09-26	3	12.5	24	11.5	2
B89	2016-09-26	3	12.5	24	11.5	0
B90	2016-09-26	3	12.5	24	11.5	2
B99	2016-09-26	3	12.5	24	11.5	1
R41	2016-09-26	3	12.5	24	11.5	2
R44	2016-09-26	3	12.5	24	11.5	2	1.58974
B22	2016-09-26	4	12.5	19.5	7	1
B23	2016-09-26	4	12.5	19.5	7	1
B24	2016-09-26	4	12.5	19.5	7	2
B32	2016-09-26	4	12.5	19.5	7	1
B36	2016-09-26	4	12.5	19.5	7	2
B41	2016-09-26	4	12.5	19.5	7	0
B42	2016-09-26	4	12.5	19.5	7	2
B44	2016-09-26	4	12.5	19.5	7	2
B47	2016-09-26	4	12.5	19.5	7	0
R04	2016-09-26	4	12.5	19.5	7	2
R07	2016-09-26	4	12.5	19.5	7	1
R09	2016-09-26	4	12.5	19.5	7	3
R10	2016-09-26	4	12.5	19.5	7	1
R14	2016-09-26	4	12.5	19.5	7	1
R16	2016-09-26	4	12.5	19.5	7	2
R17	2016-09-26	4	12.5	19.5	7	0
R18	2016-09-26	4	12.5	19.5	7	1
R23	2016-09-26	4	12.5	19.5	7	1
R25	2016-09-26	4	12.5	19.5	7	1
R29	2016-09-26	4	12.5	19.5	7	2
R30	2016-09-26	4	12.5	19.5	7	1
R31	2016-09-26	4	12.5	19.5	7	1
R32	2016-09-26	4	12.5	19.5	7	1
R33	2016-09-26	4	12.5	19.5	7	1
R35	2016-09-26	4	12.5	19.5	7	1
R37	2016-09-26	4	12.5	19.5	7	1
R38	2016-09-26	4	12.5	19.5	7	0
R39	2016-09-26	4	12.5	19.5	7	1	1.17857
B51	2016-09-30	1	10.5	21	10.5	2
B69	2016-09-30	1	10.5	21	10.5	1
B72	2016-09-30	1	10.5	21	10.5	2
B73	2016-09-30	1	10.5	21	10.5	0
B75	2016-09-30	1	10.5	21	10.5	1
B79	2016-09-30	1	10.5	21	10.5	1
B80	2016-09-30	1	10.5	21	10.5	3
B81	2016-09-30	1	10.5	21	10.5	0
B91	2016-09-30	1	10.5	21	10.5	2
B96	2016-09-30	1	10.5	21	10.5	2
R05	2016-09-30	1	10.5	21	10.5	1
R11	2016-09-30	1	10.5	21	10.5	1
B18	2016-09-30	2	10.5	21	10.5	0
B53	2016-09-30	2	10.5	21	10.5	1
B56	2016-09-30	2	10.5	21	10.5	2
B60	2016-09-30	2	10.5	21	10.5	0
B61	2016-09-30	2	10.5	21	10.5	2
B63	2016-09-30	2	10.5	21	10.5	2
B64	2016-09-30	2	10.5	21	10.5	1
B65	2016-09-30	2	10.5	21	10.5	0
B66	2016-09-30	2	10.5	21	10.5	1
B69	2016-09-30	2	10.5	21	10.5	1
B85	2016-09-30	2	10.5	21	10.5	2
B98	2016-09-30	2	10.5	21	10.5	3
R51	2016-09-30	2	10.5	21	10.5	1
R52	2016-09-30	2	10.5	21	10.5	2
R55	2016-09-30	2	10.5	21	10.5	1
R57	2016-09-30	2	10.5	21	10.5	1
R58	2016-09-30	2	10.5	21	10.5	0
B70	2016-09-30	3	10.5	21	10.5	0
B88	2016-09-30	3	10.5	21	10.5	0
B89	2016-09-30	3	10.5	21	10.5	1
R44	2016-09-30	3	10.5	21	10.5	2	1.18182
B22	2016-09-30	4	11	15.5	4.5	1
B24	2016-09-30	4	11	15.5	4.5	1
B32	2016-09-30	4	11	15.5	4.5	1
B36	2016-09-30	4	11	15.5	4.5	1
B41	2016-09-30	4	11	15.5	4.5	1
B42	2016-09-30	4	11	15.5	4.5	1
B44	2016-09-30	4	11	15.5	4.5	0
B47	2016-09-30	4	11	15.5	4.5	0
R07	2016-09-30	4	11	15.5	4.5	0
R12	2016-09-30	4	11	15.5	4.5	1
R16	2016-09-30	4	11	15.5	4.5	2
R17	2016-09-30	4	11	15.5	4.5	0
R18	2016-09-30	4	11	15.5	4.5	0
R20	2016-09-30	4	11	15.5	4.5	2
R23	2016-09-30	4	11	15.5	4.5	3
R24	2016-09-30	4	11	15.5	4.5	0
R25	2016-09-30	4	11	15.5	4.5	1
R26	2016-09-30	4	11	15.5	4.5	0
R27	2016-09-30	4	11	15.5	4.5	1
R29	2016-09-30	4	11	15.5	4.5	2
R32	2016-09-30	4	11	15.5	4.5	1
R33	2016-09-30	4	11	15.5	4.5	0
R35	2016-09-30	4	11	15.5	4.5	0
R38	2016-09-30	4	11	15.5	4.5	0
R39	2016-09-30	4	11	15.5	4.5	0
R43	2016-09-30	4	11	15.5	4.5	1
R45	2016-09-30	4	11	15.5	4.5	1
R59	2016-09-30	4	11	15.5	4.5	1
R60	2016-09-30	4	11	15.5	4.5	2
R61	2016-09-30	4	11	15.5	4.5	0
R63	2016-09-30	4	11	15.5	4.5	0
R64	2016-09-30	4	11	15.5	4.5	2
R65	2016-09-30	4	11	15.5	4.5	1
R67	2016-09-30	4	11	15.5	4.5	1
R68	2016-09-30	4	11	15.5	4.5	0
R71	2016-09-30	4	11	15.5	4.5	1
R72	2016-09-30	4	11	15.5	4.5	1
R73	2016-09-30	4	11	15.5	4.5	0
R75	2016-09-30	4	11	15.5	4.5	1
R76	2016-09-30	4	11	15.5	4.5	2	0.825
B51	2016-10-12	1	6.5	12	5.5	0
B73	2016-10-12	1	6.5	12	5.5	2
R77	2016-10-12	1	6.5	12	5.5	0
R80	2016-10-12	1	6.5	12	5.5	3
R90	2016-10-12	1	6.5	12	5.5	1
B56	2016-10-12	2	6.5	12	5.5	1
B66	2016-10-12	2	6.5	12	5.5	1
B69	2016-10-12	2	6.5	12	5.5	3
B85	2016-10-12	2	6.5	12	5.5	2
R48	2016-10-12	2	6.5	12	5.5	3
R85	2016-10-12	2	6.5	12	5.5	1
R87	2016-10-12	2	6.5	12	5.5	1
R94	2016-10-12	2	6.5	12	5.5	0
B70	2016-10-12	3	6.5	12	5.5	1
B88	2016-10-12	3	6.5	12	5.5	1
B99	2016-10-12	3	6.5	12	5.5	1	1.3125
B36	2016-10-12	4	6.5	10	3.5	0
B42	2016-10-12	4	6.5	10	3.5	1
R09	2016-10-12	4	6.5	10	3.5	1
R26	2016-10-12	4	6.5	10	3.5	1
R27	2016-10-12	4	6.5	10	3.5	2
R29	2016-10-12	4	6.5	10	3.5	0
R31	2016-10-12	4	6.5	10	3.5	1
R34	2016-10-12	4	6.5	10	3.5	1
R35	2016-10-12	4	6.5	10	3.5	0
R43	2016-10-12	4	6.5	10	3.5	0
R61	2016-10-12	4	6.5	10	3.5	1
R66	2016-10-12	4	6.5	10	3.5	1	0.75
