# Supplementary material for: Expression of trematode-induced zombie-ant behavior is strongly associated with temperature
Source: Behav Ecol. 2023 Aug 24;34(6):960–8. doi: 10.1093/beheco/arad064 (PMC10636736; doi:10.1093/beheco/arad064)
Supplement: arad064_suppl_Supplementary_Materials [file arad064_suppl_supplementary_materials.zip › Metadata for GasqueFredensborg 2023_S1_Abiotic_factors.xlsx]

## Sheet: Sheet1
Data represent the amounts of Formica polyctena ants expressing the manipulated biting state in the field of the Bidstrup Forests, Denmark, from 16/08/2016-16/08/2017, at 4 anthills on two sites H and S.
Each row represents a timepoint where the number of ants expressing the manipulated state 'infection' was counted, and 'time', 'temperature' and relative humidity ('RH') was measured in the microclimate.
Maximum' states the maximum amount of ants expressing the state at that 'anthill' that 'date', and the 'proportion_of_infection' represents the proportion of the counted ants to the 'maximum'.
Sunrise' and 'sunset' was subsequently looked up (www.soltider.dk ) and 'daylength', 'time_since_sunrise', 'midday', 'middayclock' and 'Irradiation-proxy' was calculated based on these two numbers and 'time'.
The time of counting was regarded as belonging to one of three intervals during the day referred to as 'time_of_day'.
