# Supplementary material for: Expression of trematode-induced zombie-ant behavior is strongly associated with temperature
Source: Behav Ecol. 2023 Aug 24;34(6):960–8. doi: 10.1093/beheco/arad064 (PMC10636736; doi:10.1093/beheco/arad064)
Supplement: arad064_suppl_Supplementary_Materials [file arad064_suppl_supplementary_materials.zip › Metadata for GasqueFredensborg 2023_S2, All-day_attachment.xlsx]

## Sheet: Sheet1
Data represent the amounts of Formica polyctena ants expressing the manipulated state in the field at 4 anthills. The data in this dataset is subtracted relevant parts from 'GasqueFredensborg_2023_S1_Abiotic_factors' for the purpose of analysing all-day attachment.
Each row represents the information from anthill 1-4, first four rows from the same date, next four from another, and so forward from 15/09/2016-12/10/2016.
Average_temperature_per_anthill' and 'average_RH_per_anthill' is the measured temperature and relative humidity in the microclimate of the temperature/humidity loggers in the field, at that specific anthill on that date.
Sum_maintain' and 'sum_maximum' represents the summed amount from the 4 anthills of 'maintain' and 'maximum' respectively which covers the number of ants that maintained their attachment to the foliage by biting during the whole day, to the 'maximum', which represents the maximum number of ants found in the biting state at any counting timepoint during a day of observations.
The 'percentage_of_attachment' is given as the percentage of 'sum_maintain' to 'sum_maximum'.
Average_temperature' and 'average_RH' is the average of all the temperature and relative humidity measurements in the microclimate of the temperature/humidity loggers in the field for all the anthills combined on that date indicated (see 'GasqueFredensborg_2023_S1_Abiotic_factors').
